# Supplementary material for: Quantum control in size selected semiconductor quantum dot thin films
Source: Nanophotonics. 2025 Jan 16;14(2):229–39. doi: 10.1515/nanoph-2024-0529 (PMC11806504; doi:10.1515/nanoph-2024-0529)
Supplement: Supplementary file 2 — Supplementary Material Details [file j_nanoph-2024-0529_suppl_002.zip]

Archive with 33 entries (32 files):
- Supplemenatl Revised/
- Supplemenatl Revised/SupplementalMaterialLong.tex
- Supplemenatl Revised/1h_3te.png
- Supplemenatl Revised/2h_3te.png
- Supplemenatl Revised/QY.png
- Supplemenatl Revised/4h_3te.png
- Supplemenatl Revised/6h_3te.png
- Supplemenatl Revised/24h_3te.png
- Supplemenatl Revised/24h afm.png
- Supplemenatl Revised/dgruyter.dtx
- Supplemenatl Revised/dgruyter.ins.txt
- Supplemenatl Revised/dgruyter.ist
- Supplemenatl Revised/dgruyter.sty
- Supplemenatl Revised/dgruyter.xdy
- Supplemenatl Revised/FEF.png
- Supplemenatl Revised/FS AFM.png
- Supplemenatl Revised/HistogrammFehler.png
- Supplemenatl Revised/P_relevant.png
- Supplemenatl Revised/QC_Plot.png
- Supplemenatl Revised/qd phonon und absorption.png
- Supplemenatl Revised/Vergleich alle Spektren.png
- Supplemenatl Revised/3te_dicke.png
- Supplemenatl Revised/3te_dicke230.png
- Supplemenatl Revised/3te_dicke295.png
- Supplemenatl Revised/3te_dicke404.png
- Supplemenatl Revised/3te gesamt.png
- Supplemenatl Revised/raman fund.png
- Supplemenatl Revised/TEM1.png
- Supplemenatl Revised/TEM2.png
- Supplemenatl Revised/SupplementalMaterialLong.aux
- Supplemenatl Revised/HR.png
- Supplemenatl Revised/AUFBAU_Tobi.png
- Supplemenatl Revised/CdTe_Nanophotonics-SI.pdf
