# Supplementary material for: Quantum control in size selected semiconductor quantum dot thin films
Source: Nanophotonics. 2025 Jan 16;14(2):229–39. doi: 10.1515/nanoph-2024-0529 (PMC11806504; doi:10.1515/nanoph-2024-0529)
Supplement: Supplementary file 2 — Supplementary Material Details [file j_nanoph-2024-0529_suppl_002.zip › Supplemenatl Revised/SupplementalMaterialLong.tex]

%   ---------------------------------------------------   %
%   IMPORTANT NOTICE: The use of this template is not mandatory, and it does NOT represent the FINAL format of the article.   %
%   ---------------------------------------------------   %

\documentclass[USenglish,onecolumn]{article}


\usepackage[sort&compress,square,numbers]{natbib}
\usepackage[big,online]{dgruyter}
\usepackage{braket}
\usepackage{xr}
\usepackage{hyperref}
\usepackage[dvipsnames]{xcolor}
% New theorem-like environments will be introduced by using the commands \theoremstyle and \newtheorem.
% Please note that the environments proof and definition are already defined within dgruyter.sty.
\theoremstyle{dgthm}
\newtheorem{theorem}{Theorem}
\newtheorem{corollary}{Corollary}
\newtheorem{proposition}{Proposition}
\newtheorem{lemma}{Lemma}
\newtheorem{assertion}{Assertion}
\newtheorem{result}{Result}
\newtheorem{conclusion}{Conclusion}
\newcommand{\RomanNumeralCaps}[1]
    {\MakeUppercase{\romannumeral #1}}
\theoremstyle{dgdef}
\newtheorem{definition}{Definition}
\newtheorem{example}{Example}
\newtheorem{remark}{Remark}%
\usepackage{amsmath}
\usepackage{subcaption}     % Sub-figures and sub-captions
\renewcommand{\thefigure}{S\arabic{figure}}
\renewcommand{\thetable}{S\arabic{table}}
\renewcommand{\theequation}{S\arabic{equation}}


\begin{document}

\articletype{Research Article}

\author*[1]{Victor Kärcher}
\author[2]{Tobias Reiker}
\author[3]{Pedro F.G.M. da Costa}
\author[4]{Andrea S.S. de Camargo} 
\author[5]{Helmut Zacharias} 
\affil[1]{Center for Soft Nanoscience, University of M\"unster, 48149 M\"unster, Germany, v\_kaer01@uni-muenster.de; 0009-0002-1622-9857}
\affil[2]{Center for Soft Nanoscience, University of M\"unster, 48149 M\"unster, Germany, t\_reik01@uni-muenster.de; 0000-0001-8720-5882}
\affil[5]{Center for Soft Nanoscience, University of M\"unster, 48149 M\"unster, Germany, hzach@uni-muenster.de; 0000-0001-9807-1103}
\affil[3]{S\~{a}o Carlos Institute of Physics, University of S\~{a}o Paulo, S\~{a}o Carlos - SP 13566-590, Brazil, costapedro@usp.br; 0000-0003-4600-7817}
\affil[4]{Federal Institute for Materials Research and Testing (BAM), 12489 Berlin, Germany,andrea.camargo@bam.de,0000-0001-8352-2573}
\affil[4]{Friedrich-Schiller University Jena (FSU), 07743 Jena, Germany}


\title{\textcolor{blue}{Quantum Control in Size Selected Semiconductor Quantum Dot Thin Films-Supplemental Material}}

\maketitle


\section{Quantum interference}\label{STheory}
In this section we will provide a detailed calculation to describe our results. We will use the semiclassical approach of a particle interacting with an external field by solving the time dependent Schr\"odinger equation for different power dependencies $n$. In other words by just applying Fermi's golden rule, we calculated the transition probabilities for a one ($n=1$) and a three ($n=3$) photon process. This transition probabilities are then connected to the third order non-linear susceptibility tensor which is modulated by the phase relation of the  non-zero phase mismatch $\Delta k$ of the fundamental and the third harmonic. The propagation characteristics are then gained by solving Maxwell's equations with a non-linear source term. In the whole description we will omit the operator and vector notation.


Consider the time dependent problem with the Hamiltonian
\begin{equation}
    H = H_0+\lambda H_{int}(t),
\end{equation}
where $H_0$ is the unperturbed, $H_{int}(t)$ the perturbed operator, and $\lambda$ is the coupling constant. The unperturbed solution is

\begin{equation}
    H_0\ket{n}=\hbar\omega_n\ket{n},
\end{equation}
$\hbar$ is the reduced Planck's constant and $\omega_n$ are the eigenfrequencies of state $\ket{n}$.

The perturbation $H_{int}$ starts at $t=0$ and we have to solve the time dependent Schr\"odinger equation
\begin{equation}
    i \hbar \frac{\partial}{\partial t}\ket{\psi(t)}=[H_0+\lambda H_{int}(t)]\ket{\psi(t)}
\end{equation}
with
\begin{equation}
    \ket{\psi(t)}=\sum_m c_m(t)\exp(-i\omega_m t)\ket{m},
\end{equation}
where $|c_m(t)|^2$ is the probability of finding a particle in state $\ket{m}$ at time $t$ and $\psi(t)$ is the particles wave function. Solving the Schr\"odinger equation after multiplying with $\bra{m}$ from the left side gives
\begin{equation}
    i \hbar \frac{\partial}{\partial t} c_m(t) = \lambda \sum_m c_m(t)\exp(-i\omega_m t)\bra{m}H_{int}\ket{m}.
\end{equation}
Now, we can expand $c_m(t)$ in terms of the power dependence of  the coupling parameter $\lambda^{n}$
\begin{equation}
    c_m(t) = \lambda^{0} c_m^{(0)}(t)+\lambda^{1}c_m^{(1)}(t)+\lambda^{2}c_m^{(2)}(t)+\lambda^{3}c_m^{(3)}(t)+...
\end{equation}
The initial conditions are
\begin{equation}
    c_m^{(0)}(t)=\delta_{nm}\,\,\mathrm{and}\,\,c_m^{(1)}=c_m^{(2)}=...=0,
\end{equation}
where $\delta_{nm}$ is the Kronecker delta. Thus, the zero order solution to the Schr\"odinger equation gives
\begin{equation}
    \frac{\partial}{\partial t} c_m^{(0)}(t) = 0 \Rightarrow  c_m^{(0)}(t) = \delta_{m,n}.
\end{equation}

The first order gives
\begin{equation}
 \frac{\partial}{\partial t} c_m^{(1)}(t) = \sum_{m'} c_{m'}^{(1)}(t)\exp(i\omega_{m,m'} t)\bra{m}H_{int}\ket{m'} \overset{c_m'^{(0)}(t) = \delta_{m',n}}{=}\exp(i\omega_{m,m'}t)\bra{m}H_{int}\ket{n}. 
\end{equation}

Thus, we have
\begin{equation}
    c_m^{(1)}(t) = \frac{i}{\hbar}\int_0^t dt' exp(i\omega_{m,m'}t')\bra{m}H_{int}\ket{n}
\end{equation}

Writing this equation for $n$-th order gives the time operator
\begin{equation}
    U(t,t_0) = \sum_n \left(\frac{i}{\hbar}\right)^n\int_0^t dt_1H_{int}(t_1)\int_0^{t_1} dt_2H_{int}(t_2)\dots \int_0^{t_{n-1}} dt_n H_{int}(t_n)
\end{equation}
The Hamiltonian for a particle in an external field in semi classical picture is given by 
\begin{equation}
    H = \frac{1}{2m}\left(p-\frac{e}{c}A(t)\right)^2+U(r),
\end{equation}
with mass $m$, momentum $p$, charge $e$, light velocity $c$, external field $A$ and potential $U$. The interaction Hamiltonian is
\begin{equation}
   H_{int}(t)= -\frac{e}{mc}pA(t).
\end{equation}

The external field can be written as
\begin{equation}
\begin{split}
  A(z,t) = A_{\omega}\exp{\left(-(\omega+i\Gamma)t+kz\right)}+A_{\omega}^*\exp{\left((\omega-i\Gamma)t-kz\right)}+\\
   \\
  +A_{\omega_3}\exp{\left(-(\omega_3+3i\Gamma)t+k_3z\right)}+A_{\omega_3}^*\exp{\left((\omega_3-3i\Gamma)t-k_3z\right)},
  \end{split}
  \label{SA-Field}
\end{equation}
with $\omega=\omega_1$ and $k=k_1$  the fundamental frequency and wave number, $\omega_3$ and $k_3$  denote the third harmonic frequency and wave number, respectively, and $\Gamma$ denotes the linewidth. 
Now we can calculated the transition amplitude $c_m^{(n)}(t)$ for one photon from the initial state $i$ to the final state $f$ at position $z$ for frequency $\omega_3$
\begin{equation}
    c_f^{(1)}(z,t) = -\frac{e}{\hbar cm}p_{fi}A_{\omega_3}\frac{e^{-i (\omega_3-\omega_{fi}+i\Gamma)t}}{\omega_3-\omega_{fi}+i\Gamma}e^{ik_3z}, \mathrm{with}\,\,p_{fi}=\bra{f}p
\ket{i}\end{equation}

and the three photon transition amplitude for $\omega$
\begin{equation}
  c_f^{(3)}(z,t) = -\left(\frac{e}{\hbar cm}\right)^{3}\sum_{l,j}\frac{p_{fl}A_{\omega}p_{lj}A_{\omega}p_{ji}A_{\omega}}{(\omega-\omega_{ji})(2\omega-\omega_{li})}\frac{e^{-i (3\omega-\omega_{fi}+3i\Gamma)t}}{(3\omega-\omega_{fi}+3i\Gamma)}e^{3ikz}.
\end{equation}
Due to symmetry consideration this term is only nonzero for non-centro symmetric crystal structures when summing over the whole Brillouin zone since $p_{fi}(k_{el})=-p_{fi}(-k_{el})$. Our quantum dots have zinc blende crystal structure and therefore this term will be non zero in our case.

In order to calculate the transition rate $T$ we have to take the time derivative of the square of the sum of the one and three photon transition probabilities
\begin{equation}
    T = \frac{d}{dt}|c_f^{(1)}(z,t)+c_f^{(3)}(z,t)|^2
\end{equation}
and thus
\begin{equation}
T=\frac{d}{dt}\left(|c_f^{(1)}(z,t)|^2+|c_f^{(3)}(z,t)|^2+c_f^{(1)}(z,t)(c_f^{(3)}(z,t))^*+c_f^{(3)}(z,t)(c_f^{(1)}(z,t))^*\right)
\end{equation}
It is directly obvious that the term consists  of two interference terms. The first one is
\begin{gather}
c_f^{(1)}(z,t)(c_f^{(3)}(z,t))^*=\left(\frac{e}{\hbar m c }\right)^4\sum_{f,l,j,i}\frac{p_{if}A_{\omega_3}p_{fl}A_{\omega}p_{lj}A_{\omega}p_{ji}A_{\omega}}{(\omega-\omega_{ji})(2\omega-\omega_{li})} \times \nonumber \\ 
 \nonumber\\
    \times \frac{e^{i (3\omega-\omega_{fi}-3i\Gamma)t}}{(3\omega-\omega_{fi}-3i\Gamma)}e^{-3ikz}\frac{e^{-i (\omega_3-\omega_{fi}+i\Gamma)t}}{\omega_3-\omega_{fi}+i\Gamma}e^{ik_3z}
\end{gather}

We can rewrite this term using $p=im\omega x$ and obtain
\begin{gather}
    c_f^{(1)}(z,t)(c_f^{(3)}(z,t))^*=\left(\frac{e}{\hbar m c }\right)^4 \left(im\omega\right)^4\sum_{f,l,j,i}\frac{x_{if}A_{\omega_3}x_{fl}A_{\omega}x_{lj}A_{\omega}x_{ji}A_{\omega}}{(\omega-\omega_{ji})(2\omega-\omega_{li})} \times \nonumber\\ 
     \nonumber\\
    \times \frac{e^{i (3\omega-\omega_{fi}-3i\Gamma)t}}{(3\omega-\omega_{fi}-3i\Gamma)}e^{-3ikz}\frac{e^{-i (\omega_3-\omega_{fi}+i\Gamma)t}}{\omega_3-\omega_{fi}+i\Gamma}e^{ik_3z}\label{S:one photon}
\end{gather}

Using the definition of the third order nonlinear susceptibility tensor
$\chi^{(3)}$
\begin{equation}
 \chi^{(3)}(-3\omega,\omega,\omega,\omega)=\frac{N}{\epsilon_0} \frac{e^4}{3!\hbar^3} \sum_{f,l,j,i} \frac{x_{if}x_{fl}x_{lj}x_{ji}}{(\omega-\omega_{ji})(2\omega-\omega_{li})(3\omega-\omega_{fi}-3i\Gamma)}\label{S chi 3}, 
\end{equation} where $N$ is the number of oscillators, $\epsilon_0$ is the permeability, we can rewrite the interference term as
\begin{gather}
   c_f^{(1)}(z,t)(c_f^{(3)}(z,t))^*=\left(\frac{N}{\epsilon_0} \frac{e^4}{3!\hbar^3}\right)^{-1}\left(\frac{e}{\hbar m c }\right)^4 \left(im\omega\right)^4  \chi^{(3)}(-3\omega,\omega,\omega,\omega)\times\nonumber\\
    \nonumber\\
   \times A_{3\omega}A_{\omega}^3 \frac{e^{i (\Delta\omega t-2i\Gamma t+\Delta k z)}}{\omega_3-\omega_{fi}+i\Gamma}
\end{gather}
with $\Delta\omega=\omega-\omega_3$ and $\Delta k= k_3-3k$.
Now we can calculate the first time derivative at $t=0$
\begin{gather}
    \frac{d}{dt} c_f^{(1)}(z,t)(c_f^{(3)}(z,t))^*|_{t=0}=\left(\frac{N}{\epsilon_0} \frac{e^4}{3!\hbar^3}\right)^{-1}\left(\frac{e}{\hbar m c }\right)^4 \left(m\omega\right)^4  \chi^{(3)}(-3\omega,\omega,\omega,\omega)\times\nonumber\\
     \nonumber\\
  \times\ A_{3\omega}A_{\omega}^3\frac{i(\Delta\omega-2i\Gamma)}{\omega_3-\omega_{fi}+i\Gamma}e^{i\Delta k z}
\end{gather}

When $\Gamma$ approaches zero, the function becomes
\begin{gather}
    \frac{d}{dt} c_f^{(1)}(z,t)(c_f^{(3)}(z,t))^*|_{t=0}=\left(\frac{N}{\epsilon_0} \frac{e^4}{3!\hbar^3}\right)^{-1}\left(\frac{e}{\hbar m c }\right)^4 \left(m\omega\right)^4  \chi^{(3)}(-3\omega,\omega,\omega,\omega)\times\nonumber\\
    \nonumber\\
    \times A_{3\omega}A_{\omega}^3i e^{i\Delta k z}\delta(\omega_{fi}-\omega_3)
    \label{Sendformel}
\end{gather}


This is because $(3\omega-\omega_3 +2i\Gamma)/(\omega_3-\omega_{fi}+i\Gamma)$ can be written as real
\begin{equation}
\Re = \frac{(3\omega-\omega_3)(\omega_3-\omega_{fi})+2\Gamma^2}{(\omega_3-\omega_{fi})^2+\Gamma^2}
\end{equation}

and imaginary part

\begin{equation}
    \Im = \frac{2\Gamma(\omega_3-\omega_{fi})-(3\omega-\omega_3)\Gamma}{(\omega_3-\omega_{fi})^2+\Gamma^2}.
\end{equation}

In the limit $\Gamma\rightarrow 0$ only the real part remains with

\begin{equation}
  \Re =  \frac{3\omega-\omega_3}{\omega_3-\omega_{fi}}\label{S eq resonant}
\end{equation}
For third harmonic generation $3\omega=\omega_3$ and thus, the numerator in eq. (\ref{S eq resonant}) becomes zero. When the third harmonic is resonant with the transition $f\rightarrow i$, then $\omega_3=\omega_{fi}$ and thus also the denominator becomes zero. After applying the rules of L'Hopital, the real part $\Re$ converges to $-1$. When the third harmonic is non-resonant to the transition $f\rightarrow i$, only the numerator becomes zero and thus, the complete interference term vanishes. So $(3\omega-\omega_3 +2i\Gamma)/(\omega_3-\omega_{fi}+i\Gamma)\rightarrow \delta(\omega_{fi}-\omega_3)$ as $\Gamma\rightarrow 0$. 

With
\begin{equation}
    e^{i\Delta k z}= \cos(\Delta k z)+i \sin(\Delta k z)
\end{equation}
the real part of equation (\ref{Sendformel}) becomes proportional to $\sin(\Delta k z)$, since there is an $i$ left from the time derivative. Thus we can define a $\chi_{eff}^{(3)}(-3\omega,\omega,\omega,\omega)$ with
\begin{equation}
\Re(\chi_{eff}^{(3)}(-3\omega,\omega,\omega,\omega))=\chi^{(3)}(-3\omega,\omega,\omega,\omega)\sin(\Delta k z) \label{SRE chi}
\end{equation}

and
\begin{equation}
\Im(\chi_{eff}^{(3)}(-3\omega,\omega,\omega,\omega))=\chi^{(3)}(-3\omega,\omega,\omega,\omega)\cos(\Delta k z)\label{SIm chi}
\end{equation}
so for $z=0$ the $\Re(\chi_{eff}^{(3)}(-3\omega,\omega,\omega,\omega))$ becomes zero and quantum interference is expected. The 3rd harmonic will show different absorbing and amplification behavior along the $z$ direction in the sample and will also depend on the phase relation between the first and third harmonic. \\

Now, we can write down the Maxwell equation
\begin{equation}
\begin{split}
\nabla \times\nabla\times E(\omega_3,z,t)-\epsilon_3\frac{\omega_3^2}{c^2}E(\omega_3,z,t)
= 4\pi \frac{\omega_3^2}{c^2} P^{\mathrm{NLS}}(-3\omega,\omega,\omega,\omega,z,t)\label{S Maxwell start}
 \end{split}
\end{equation}
 with $E=(-1/c)(d/dt)A$ according to eq. (\ref{SA-Field}) and the external non-linear driving source term $P^{\mathrm{NLS}}(-3\omega,\omega,\omega,\omega,z,t)$. $\nabla \times\nabla\times E(\omega_3,z,t)=k_3^2E(\omega_3,z,t)$ with $k_3=\omega_3/c$. The solution to this equation is
\begin{equation}
      E(\omega_3,z,t)=  E_{\omega}e^{i(3kz-3\omega t)}+E_{\omega_3}e^{i(k_3z-\omega_3 t)}+cc.
\end{equation}
The first term $E_{\omega}$ propagates with $c/n_1$ and the second term $E_{\omega_3}$ propagates with $c/n_3$ with $n_{1,3}=\sqrt{\epsilon_{1,3}}$. In the strongly absorbing case at $z=0$ the second term becomes zero according to eq. (\ref{SIm chi}), which is the free wave solution of the homogeneous wave equation. So only the stimulated emission with constant phase relation to the fundamental remains. Thus, the solution becomes 
 
 \begin{equation}
  E(\omega_3,z,t)= \frac{4\pi}{\epsilon_1-\epsilon_3} P^{\mathrm{NLS}}(-3\omega,\omega,\omega,\omega,z,t) 
 \end{equation}

 and 

 \begin{equation}
 \begin{split}
    P^{\mathrm{NLS}}(-3\omega,\omega,\omega,\omega,z,t)= \Re(\chi_{eff}^{(3)}(-3\omega,\omega,\omega,\omega))E^3(\omega,z,t)\\
    \\
    =\chi^{(3)}(-3\omega,\omega,\omega,\omega)\sin(\Delta k z)E^3(\omega,z,t)\label{S final field}
    \end{split}
 \end{equation}

 Thus, the gain of the third harmonic will be $\propto \sin(\Delta k z)$ for $\Delta k \neq 0$ and for a constant phase relation between the fundamental and the third harmonic. For a given distance $z=z_T$, the imaginary part of $\chi_{eff}^{(3)}(-3\omega,\omega,\omega,\omega)$ becomes zero and the free wave propagation becomes possible and thus the third harmonic will be generated. Therefore the yield of the third harmonic which is resonant with the transition $f\rightarrow i$ will be dependent on the samples thickness $z$.\


\section{CdTe quantum dot-size measurements}
 The characteristics of nano sized particles is the confinement of energy bands, an effect known as quantum confinement. Quantum confinement occurs when the size of the dot is well below the Bohr radius. The measured electronic Bohr radius of CdTe is 7\,nm \cite{SCdTeBohr} and thus quantum confinement is valid. The effect is characterized by an increase in the band gap with decreasing size. The energy difference to its bulk counterpart at the $\mathrm{\Gamma}$ point is given by \cite{SEfros1982}
\begin{gather}
    \Delta E_g=\frac{\hbar\,\pi^2}{2\mu\,d^2}-\frac{1.8\,e^2}{\epsilon\,d}\label{QC Formel},
\end{gather}
where $\mu$ is the reduced mass of the hole and the electron, $\epsilon=\epsilon_0\,\epsilon_b$ is the permittivity of the bulk material. The first term is connected to the localization of the particle due to quantum confinement and the second term is a consequence of Coulomb interaction. Fig. \ref{fig:QC} shows the size dependent energy shift according to eq. (\ref{QC Formel}). \textcolor{blue}{High resolution transmission electron microscope (HRTEM) images for the QDs generated with a reaction time of 24h are depicted in Fig. S4 at two different magnifications. These pictures indicate that these QDs have sizes of about 3\,nm which supports the QD size obtained with the ABS method provided in Tab. \ref{CdTe Tab}}
\textcolor{blue}{Fig. \ref{fig:QY} shows the fluorescence quantum yield for the QDs ranging from the sizes 1.94-2.95\,nm. Linear quantum yields of 0.25\% for the smallest and 17.5\% for the QD diameter of 2.95\,nm are obtained.}
   
    \begin{figure}
        \centering
        \includegraphics[width=0.5\linewidth]{QY.png}
        \caption{Fluorescence quantum yield for QDs ranging from the sizes 1.94-2.95\,nm. The Excitation wavelength is 405\,nm}
        \label{fig:QY}
    \end{figure}

    
 The TO modes are schematically shown in Fig. \ref{QD Phonon and absorptionl} a) and the size dependent absorption spectra of the QDs are shown in Fig. \ref{QD Phonon and absorptionl} b).


\begin{table}[htbp]
\centering
\caption{Phonon modes of bulk CdTe \cite{SCdTeRaman}.}

\begin{tabular}{lc}
\toprule
Phonon  mode   & [cm$^{-1}$] \\\hline
A$_1$ (TO) & 123 \\
E$_1$ (TO) & 142  \\
LO & 166 \\
2LO & 333 \\\hline

\end{tabular}
\label{CdTe Raman}
\end{table}

\begin{table}[htbp]
\centering
\caption{Characteristics of the CdTe quantum dots used in this work. The first column displays the reaction time, the second provides the band gap $E_g$ at the $\Gamma$ point (luminescence emission maximum). The third column shows the diameter derived with the absorption method (ABS) and the fourth shows the diameter measured with dynamic light scattering (DLS).}
\begin{tabular}{cccc}
\toprule
QD & $E_g$ [eV] & d[nm] (ABS) & d[nm] (DLS) \\\hline
0.5\,h & 2.54 & 1.94 &-\\
1\,h & 2.47 & 2.01  & 2.9\\
2\,h & 2.41 & 2.08 & 3.03\\
4\,h & 2.34 & 2.16 & 3.03\\
6\,h & 2.25 & 2.30 &  3.33\\
24\,h & 1.97 & 2.95 & 3.94\\
48\,h & 1.77 & 4.04 & -\\\hline

\end{tabular}
\label{CdTe Tab}
\end{table}
\newpage
\subsection{\textcolor{blue}{Chemicals}}
\textcolor{blue}{Below we show the chemicals and their purity used for the generation of the QDs}
     \begin{itemize}\color{blue}
         \item cadmium chloride hemipentahydrate – CdCl$_2$ 2.5H$_2$O (Sigma-Aldrich 99,995\%)
         \item 3-mercaptopropionic acid – HSCH$_2$CH$_2$COOH (Sigma-Aldrich $\geq$ 99.0\% HPLC)
         \item sodium borohydride – NaBH$_4$ (Sigma-Aldrich $\geq$ 98.0\%)
         \item metallic tellurium – Te$^0$ (Sigma-Aldrich 99.997\%)
         \item sodium hydroxide – NaOH (\^{E}xodo 97\%)
          \item ultrapure water (Milli-Q\textsuperscript{\textregistered})
     \end{itemize}


\begin{figure}
    \centering
    \includegraphics[width=0.8\linewidth]{QC_Plot.png}
    \caption{Size dependent band gap difference of the QD band gap $E_{g,q}$ to the bulk band gap $E_{g,b}=1.6$\,eV at the $\mathrm{\Gamma}$ point according to eq. (\ref{QC Formel}) for the ABS measurement (red) and for the DLS measurement (blue).}
    \label{fig:QC}
\end{figure}
\begin{figure}
    \centering
    \includegraphics[width=13cm]{qd phonon und absorption.png}
    \caption{a) Schematic representation of the $\mathrm{A_1}$ and $\mathrm{E_1}$ modes of the transverse optical phonons of CdTe. b) Absorption spectra for CdTe QDs of sizes 1.94\,nm to 2.95\,nm. Quantum confinement (QC) only occurs at the $\Gamma$ point but not at the $X$ and $L$ point (no blue shift in absorption with decreasing size).}
    \label{QD Phonon and absorptionl}
\end{figure}


    \begin{figure}
    \centering
    \begin{subfigure}[b]{0.48\linewidth}
        \centering
        \includegraphics[width=\linewidth]{TEM1.png}
        \caption{HRTEM image showing the details with a scale of 10\,nm.}
        \label{fig:tem1}
    \end{subfigure}
    \hfill
    \begin{subfigure}[b]{0.48\linewidth}
        \centering
        \includegraphics[width=\linewidth]{TEM2.png}
        \caption{HRTEM image showing the details with a scale of 5\,nm. The QDs have sizes around 3\,nm.}
        \label{fig:tem2}
    \end{subfigure}
    \caption{HRTEM images of QDs with a size of $2.95\,\mathrm{nm}$}
    \label{fig:hrtem-qds}
\end{figure}

\section{Nonlinear susceptibility of nanoparticles}\label{Sec: chi nano}
The optical responses of nano sized particles differ strongly from their bulk counterpart. The confinement of electrons leads to a quantization of energy bands and thus to the formation of plasmonic resonances. The nonlinear optical response will be not only dependent on the transition from the conduction band to the valence band but also on the discrete transitions within the conduction band. Hence, the optical response will be modulated by a local field enhancement factor $f(\omega,d)$. The local field $E_0$ will be enhanced at the nanoparticle as \cite{SDrachev2004,SHRF1986}
\begin{gather}
    E_i = f(\omega,d)\,E_0,\,\,\mathrm{where}\,\,f(\omega,d)=\frac{3\epsilon_h}{\epsilon_n+2\epsilon_h}, \label{FEF}
\end{gather}
where $\epsilon_h$ describes the permittivity of the host medium and $\epsilon_n$ is that of the nano particle. The permittivity of the nanoparticle can be written as \cite{SRRF1985,SDrachev2004}
\begin{gather}
            \epsilon_n=\underbrace{\epsilon_n^{(1)}}_{\propto d}+12\pi\,\underbrace{\chi_n^{(3)}(-3\omega,\omega,\omega,\omega)}_{\propto d^2+d^{-3}}\,\underbrace{|f(\omega,d|^2}_{\propto d^2}\underbrace{I_0}_{\propto d E_0^2}\label{FEF Int Abh}
\end{gather}
where $\chi_{n}^{(3)}(-3\omega,\omega,\omega,\omega)$ denotes the third order susceptibility tensor of the nanoparticle itself and $I_0=1/2\epsilon^{(1)}_n\,c\,E_0^2$ the intensity of the driving field. The linear permittivity $\epsilon_n^{(1)}$ is directly connected to the first order susceptibility which is gained by the square of the one-photon transition rate according to eq. (\ref{S:one photon}). The linear susceptibility is given by
\begin{gather}
    \epsilon^{(1)}_n=1+\chi_n^{(1)}=1+\frac{N\,e^2}{\epsilon_0\,m}\frac{|p_{fi}|^2}{\omega_3-\omega_{fi}+i\Gamma}\propto d.\label{lin suscept}
\end{gather}
The  square of the dipole matrix element is directly proportional to the QD diameter $d$ ($|p_{fi}|^2\propto d$) \cite{SHens2009}. The third order susceptibility tensor scales to the fourth power of the dipole transition according to eq. (\ref{S chi 3}). The modulated nonlinear susceptibility is then given by \cite{SDrachev2004,SHRF1986}
\begin{gather}
    \chi_m^{(3)}(-3\omega,\omega,\omega,\omega)=f(\omega,d)^2\,|f(\omega,d)|^2\,\chi_{n}^{(3)}(-3\omega,\omega,\omega,\omega)
\end{gather}
However, due to eq. (\ref{FEF Int Abh}) the field enhancement factor will decrease rapidly due to saturation of optical transitions at the high intensity regime and the field enhancement will become small and size independent for intensities above $I=10^{13}$\,W/$\mathrm{cm^2}$ \cite{SDrachev2004}. A qualitative dependence of the field enhancement factor according to eq. (\ref{FEF}) is depicted in Fig. \ref{Sfig: FEF}. The third harmonic will solely depend on the susceptibility tensor of the nanoparticle itself which can be written as the sum over the non-resonant $\chi_{n,non-res}^{(3)}(-3\omega,\omega,\omega,\omega)$  and resonant contributions $\chi_{n,res}^{(3)}(-3\omega,\omega,\omega,\omega)$  
\begin{gather}
    \chi_{n}^{(3)}(-3\omega,\omega,\omega,\omega)=\chi_{n,non-res}^{(3)}(-3\omega,\omega,\omega,\omega)+\chi_{n,res}^{(3)}(-3\omega,\omega,\omega,\omega).\nonumber\\
   \label{chi res non1}
\end{gather}
The non-resonant part will dominate the larger dots, since $\chi_{n,non-res}^{(3)}\propto d^2$ and the resonant part will dominate for the smaller dots, since $\chi_{n,res}^{(3)}\propto d^{-3}$. Accordingly, the nonlinear susceptibility of the nanoparticle can be written as \cite{SDrachev2004}
\begin{gather}
    \chi_{n}^{(3)}(-3\omega,\omega,\omega,\omega) = \beta\,d^2 + \gamma \,d^{-3}\label{chi res non},
\end{gather}
where $\beta$ and $\gamma$ are related to transition rates in the conduction band. Further the L point of CdTe is not only  characterized by strong Coulomb coupling but also provides strong one- and three-photon absorption, which is required for quantum interference \cite{SJackson1982, SJackson1983}. Hence the nonlinear response will be modulated by the  absorption coefficient \cite{SOnyenegecha2021,SOnyenegecha2022}
\begin{gather}
    \alpha(\omega)= \alpha^{(1)}(\omega)+\alpha^{(3)}(\omega),
\end{gather}
in first and in third order respectively. The one-photon absorption is given by:
\begin{gather}
    \alpha^{(1)}(\omega)= \Im\left(\omega\,\sqrt{\frac{\mu_0}{\epsilon^{(1)}_n}}\frac{N\,e^2}{\epsilon_0\,m}\frac{|p_{fi}|^2}{\omega_3-\omega_{fi}+i\Gamma}\right)\propto\frac{|p_{fi}|^2}{\sqrt{\epsilon^{(1)}_n}}\propto \sqrt{d}
\end{gather}
and the  nonlinear three-photon absorption is given by:
\begin{gather}
    \alpha^{(3)}(\omega)= \Im\left(\omega\,\sqrt{\frac{\mu_0}{\epsilon^{(1)}_n}}E^2_0\frac{N\,e^4}{\epsilon_0\,m 3!\hbar^3}\frac{|p_{fi}|^4}{\omega_3-\omega_{fi}+i\Gamma}\right)\propto\frac{|p_{fi}|^4}{\sqrt{\epsilon^{(1)}_n}}\propto d^{3/2}
\end{gather}
Thus, the size depended nonlinear susceptibility will be modulated by the absorption coefficient according
\begin{gather}
    \frac{\chi^{(3)}}{\alpha(\omega)}=\frac{\beta\,d^2+\gamma\,d^{-3}}{\delta\,\sqrt{d}+\rho\,d^{3/2}}=\sqrt{I^{(3)}_{\mathrm{max}}}\label{Chi/Alpha plot},
\end{gather}
in which $\delta$ and $\rho$ provide the information of the one- and three-photon absorption and $I^{(3)}_{\mathrm{max}}$ is the maximum intensity of the resonant or non-resonant third harmonic.

\begin{figure}
    \centering
    \includegraphics[width=1\linewidth]{FEF.png}
    \caption{Qualitative dependence of the field enhancement factor $f(\omega,E_0)$ on the intensity of the driving field on a linear scale in a) and on a logarithmic scale in b) for better visualization. The field enhancement factor becomes small and size independent for high intensities.}
    \label{Sfig: FEF}
\end{figure}


\section{Borosilicate glass} 
The QDs were coated onto a glass wafer. Therefore, the characteristics of the target should also be discussed. Since we generate the harmonics in an insulator/semi conductor material, electrons and the light will interact with phonon modes leading to Raman Stokes and Anti-Stokes scattering which results in  red and blue shifts of the spectrum or the appearance of new modes. The interaction may occur with longitudinal optical (LO) and transversal optical (TO) phonon modes. The latter is exemplary shown in Fig. \ref{QD Phonon and absorptionl} a). The Raman lines of borosilicate glass \cite{SRaman_Glas1, SRaman_Glas2} are shown in Tab. \ref{SRaman FS} with the corresponding shift for excitation at 343\,nm and 206\,nm.


\begin{table}[htbp]

\centering
\caption{Table describing Raman Lines of borosilicate glass and the shift with respect to the third harmonic  ($\lambda_3=343$\,nm ,$\nu_3=29154$\,cm$^{-1}$) and the fifth  harmonic ($\lambda_5=206$\,nm,$\nu_5=48544$\,cm$^{-1}$) \cite{SRaman_Glas1, SRaman_Glas2}}\label{SRaman FS}.
\begin{tabular}{c|ccc|ccc}
\toprule
Raman [cm$^{-1}$] & $\Tilde{\nu}_3$ [cm$^{-1}$] & $\Tilde{\lambda}_3$ [nm] & observed & $\Tilde{\nu}_5$ [cm$^{-1}$] & $\Tilde{\lambda}_5$ [nm] & observed\\
\midrule
+607 & 29761 & 336   & yes & 49151 & 203.5& yes\\
-607 & 28547 & 350.3 & no & 47937 & 208.6& yes\\
+450 & 29604 & 338   & yes & 48994 & 204 & no\\
-450 & 28704 & 348.4 & no & 48094 & 207.9 & yes\\
+354 & 29466 & 338.9 & yes & 48898 & 204.5 & no\\
-354 & 28800 & 347.2 & no & 48190 & 207.5 & yes\\
+206 & 29360 & 340.6 & yes & 48750 & 205.1 & no\\
-206 & 28948 & 345.5 & yes & 48338 & 206.9&  yes\\
+130 & 29284 & 341.5 & yes & 48674 & 205.5& yes\\
-130 & 29024 & 344.5 & yes & 48414 & 206.5 & no\\
\bottomrule

\end{tabular}
\end{table}


\section{Preparation and topography of the samples}

The qualitative evaluation of the harmonic spectra relies on understanding the topography of the samples. To obtain the necessary information about the coated structures, an atomic force microscope (AFM) (BRUKER Nanoscope V using a Tespa V2 tip) was used. Fig. \ref{SFS AFM} shows the surface height variations of the uncoated target wafer, with a $x$ and $y$ length of $20\,\mathrm{\mu m}$. The surface roughness is within a range of approximately $\pm 2$\,nm.


The samples were prepared by placing a 1\,$\mathrm{\mu l}$ drop of CdTe quantum dots dissolved in water onto the glass wafer. The evaporation of the water took approximately 5 minutes. In a separate procedure, the sample was placed onto a commercial spin coater and spun at a rotational speed of 500 rpm for 5 minutes. This process was repeated four times for the third harmonic and two times for the fifth harmonic to achieve the desired coating thickness. The particle distribution for particles of about 2.95\,nm average diameter is depicted in Fig. \ref{S 24h afm} a). The entire procedure was then repeated, doubling the number of repetitions for each subsequent coated thickness. Figs. \ref{S 24h afm} (a)-(d) provide examples of the subsequent coating thicknesses for the third harmonic with CdTe QDs of a diameter of 2.95\,nm. It is evident from these pictures that the spin-coated QDs exhibit a grain like distribution rather than a uniform arrangement.
 

\begin{figure}[htbp]
\centering\includegraphics[width=5cm]{FS AFM.png}
\caption{AFM topography of the uncoated sample with a rms value of $\Delta h=1.94$\,nm}
\label{SFS AFM}
\end{figure}
\begin{figure}[htbp]
\centering\includegraphics[width=13cm]{24h afm.png}
\caption{AFM topography of the coated samples with CdTe quantum dots for different particle densities of about 2.95\,nm diameter. In a) the thinnest coating is shown. The average grain size in transverse direction is $d_g=183\pm33$\,nm and the average grain height is $h_g=8\pm4$\,nm. b) shows the second coating with $d_g=414\pm263$\,nm and $h_g=27\pm17$\,nm, c) shows the third coating with $d_g=567\pm 823$\,nm and $h_g=44\pm49$\,nm and d) provides the last coating with $d_g=859\pm1167$\,nm and $h_g=63\pm73$\,nm. These coating were used for the generation of the third harmonic. Note that they are not uniformly distributed but have rather a grain like structure. The thicknesses are estimated to be 10\,nm, 27\,nm, 45\,nm and 60\,nm for a) to d), respectively.}
\label{S 24h afm}
\end{figure}

\section{\textcolor{blue}{Stimulated Raman Spectrum}}

\textcolor{blue}{The figure clearly demonstrates that the anti-Stokes shifts dominate the process compared to the Stokes shifts.}

  \begin{figure}
    \centering
     \includegraphics[width=0.6\linewidth]{raman fund.png}
     \caption{\textcolor{blue}{The Raman spectrum of the fundamental beam reveals the characteristic modes of the host medium at approximately $450\,\mathrm{cm^{-1}}$ and $607\,\mathrm{cm^{-1}}$, along with the CdTe phonon modes ranging from $120\,\mathrm{cm^{-1}}$ to $170\,\mathrm{cm^{-1}}$. Notably, the Stokes shift is absent for the silicate glass, while both Stokes (S) and Anti-Stokes (AS) shifts are observed for the CdTe modes. The different colors represent variations in pump power. As parameter of the different spectral traces the pulse energy of the fundamental ranging from 30 - 80\,$\mathrm{\mu J}$, or intensities from (1.6 - 4.5)\,$\cdot10^{13}\,\mathrm{W/cm^2}$ was chosen.}}
     \label{fig:raman-fund}
   \end{figure}


\textcolor{blue}{As parameter of the different spectra traces the pulse energy of the fundamental ranging from 30 - 80\,$\mathrm{\mu J}$, or intensities from (1.6 - 4.5)\,$\cdot10^{13}\,\mathrm{W/cm^2}$. The modes of the host medium (borosilicate glass) are distinctly visible at approximately $450\,\mathrm{cm^{-1}}$ and $607\,\mathrm{cm^{-1}}$. Additionally, the CdTe phonon modes, which lie between $120\,\mathrm{cm^{-1}}$ and $170\,\mathrm{cm^{-1}}$, are evident adjacent to the $1020\,\mathrm{nm}$ peak on the high energy and low energy side, Anti-Stokes (AS) and Stokes (S) respectively. We added the figure S8 and the text above to the supplemental information in a new section 6. Fig. \ref{fig:HR} displays schematically the process responsible for the generation of the off resonant harmonics ranging from 335\,nm to 343\,nm}

\begin{figure}
    \centering
    \includegraphics[width=0.3\linewidth]{HR.png}
    \caption{\textcolor{blue}{Schematic description of the hyper-Raman process which generates the blue parts of the harmonic spectra, where $\omega_s$ is the Stokes shift.}}
    \label{fig:HR}
\end{figure}
\newpage
\section{Experimental setup and parameters}
The experimental set-up, depicted in Fig. \ref{Aufbau_Tobi}, consists of a high-power ytterbium-doped fiber laser (Active Fiber Systems) emitting at a central wavelength of $\lambda = 1030$\,nm and $\Delta \lambda=100$\,nm. The laser is operated at a repetition rate of 55\,kHz, a pulse duration of $\tau = 40$\,fs, and pulse energies up to 80\,$\mathrm{\mu J}$. The beam passes through a polarizing attenuator which separates the horizontally and vertically polarized components from which the intensity of the radiation can be controlled. The beam is then focused onto the target using an almost dispersionless ultra-thin fused silica lens with a focal length of $f=150$\,mm, resulting at peak intensities of $5\cdot 10^{13}\mathrm{W/cm^2}$ at the target surface for a focal spot size of $A_{spot}\approx 40\,\mathrm{\mu m}^2$ (FWHM). The CdTe QDs are coated on the backside of the substrate as shown in Fig. \ref{Aufbau_Tobi} (Target). The generated radiation propagates towards another UV fused silica lens with a focal length of $f=150$\,mm. This lens is used to collimate the genrated UV beam. To separate the fundamental beam from the generated harmonics, two calcium fluoride (CaF$_2$) prisms are positioned in the beam path. The prisms are aligned to minimize the deflection angle. The third harmonic is directed towards an Avantes spectrometer with a grating of 2400\,lines/mm, while the fifth harmonic is focused onto the mentioned spectrometer slit and a grating of 3600\,lines/mm. 
\begin{figure}[htbp]
\centering\includegraphics[width=13cm]{AUFBAU_Tobi.png}
\caption{Schematic drawing of the experimental set-up. The pulse energy of the laser is controlled by an ultra thin polarizing attenuator(AT). Afterwards the pulse propagates towards a $2f$ system in which the target is placed at the focal spot. The harmonics are separated  by a CaF$_2$ prism pair and the fundamental propagates towards the beam dump (BD). The third and fifth harmonic are focused onto a spectrometer (SM). The laser emission spectrum shown below is centered at $\lambda=1030$\,nm.}
\label{Aufbau_Tobi}
\end{figure}

\section{Experimental results}

\subsection{Harmonics in borosilicate glass target}
\begin{figure}[htbp]
\centering\includegraphics[width=13cm]{Vergleich alle Spektren.png}
\caption{a) and b) display the power dependent 3rd and 5th harmonic generated in a pure borosilicate glass target, respectively. The red line indicates the integer value for the third (343\,nm) and fifth (206\,nm) harmonic, respectively. c), d) display the harmonic spectra with CdTe quantum dots coated on the substrate. The highest harmonic yield is depicted for each dot size, which was obtained for a film thickness of 45\,nm.}
\label{Vergleich alle Spektren}
\end{figure}
In Fig. \ref{Vergleich alle Spektren} a) the yield of the third harmonic is presented for pulse energies ranging from 40 to 80\,$\mathrm{\mu J}$ using a pure borosilicate glass target. The harmonic yield is normalized to the maximum value. In the case of the uncoated glass target, several important features can be observed. First, the maximum of the harmonic is blue-shifted from the position of 343\,nm expected for the 3rd harmonic of the maximum of the fundamental radiation ($\lambda_1=1030$\,nm). Further, the integer harmonic at 343\,nm is strongly suppressed, indicated by a sharp drop in the yield. Additionally, several other peaks are visible in the harmonic spectrum at wavelengths of $\lambda =$ 336\,nm, 338\,nm, 339\,nm, and 341\,nm. These additional peaks can be attributed to Raman lines (see Tab. \ref{SRaman FS} in the supplemental material) originating from the amorphous silica in the borosilicate glass. The shift of the 343\,nm harmonic to 336\,nm can be associated with the 607 cm$^{-1}$ Raman line which can be assigned to a defect or structural anomalies in SiO$_4$ \cite{SRaman_Glas2}. The shift to 338\,nm is related to the 450 cm$^{-1}$ line corresponding to the bending vibration mode of the Si-O-Si and Si-O-B bonds \cite{SRaman_Glas2,SRaman_Glas1}. The appearance of the TA mode at 130\,cm$^{-1}$ gives rise to the shift to 341\,nm and the edge at 345\,nm. Finally, the shift to 339\,nm can be attributed to the LA mode at 354\,cm$^{-1}$. These observations highlight the influence of the glass composition and its Raman and phonon modes on the spectral shape and position of the third harmonic. In Fig. \ref{Vergleich alle Spektren} c), the third harmonic from the CdTe QD films of about 45\,nm thickness shows intensities 10 to 17 times larger than that of the pure borosilicate substrate alone. Further, the spectra differ very  strongly from that of the borosilicate glass target. A detailed description follows in the next section.

In Fig. \ref{Vergleich alle Spektren} b), the fifth harmonic of borosilicate alone is shown which appears at 206\,nm as expected. As indicated in Tab. \ref{SRaman FS} in the supplemental material some shoulders around this peak can be assigned to the Raman lines of amorphous silica in the borosilicate glass. Another small peak is observed at 203.5\,nm, which is also in close proximity to the resonant peaks and corresponds to the 607\,cm$^{-1}$ Raman line. However, it is noteworthy that this additional peak is relatively weak, indicating that the Raman and phonon shifts do not play a significant role in the fifth harmonic generation compared to the third harmonic.  Fig.\ref{Vergleich alle Spektren} d) shows the fifth harmonic with QDs and no difference except a much higher yield by about a factor of 25 in the peak is observed. Thus, the fifth harmonic remains almost unaffected while the third harmonic is strongly influenced by the presence of the QDs.


%\newpage
\section{Spectra generated in other QDs not shown in the main text}\label{SSpektren}
The spectra shown below belong to the QD diameters ($d=2.01-2.95$\,nm) between the largest and the smallest dots. The red line indicates the resonant position at $\lambda_3=343$\,nm.  The spectra for the small dots (Fig. \ref{S 1h_3te} - \ref{S 6h_3te}) are characterized by the appearance of  clearly visible sub-peaks which vanish for the larger dots (Fig. \ref{S 24h_3te}) as described earlier. The modulation of the resonant third harmonic is present for the dots between $d=2.01$\,nm and $d=2.16$\,nm (Fig. \ref{S 1h_3te} - \ref{S 4h_3te}) for one particular thickness $d=45$\,nm. The QD with intermediate diameter (Fig. \ref{S 6h_3te}) show this modulation, but not as clearly as for the previous mentioned small dots. The modulation clearly vanishes for the larger dot of diameter $d=3.94$\,nm (Fig. \ref{S 24h_3te}). Also the appearance of the sub-peaks (coupling to phonons)  decreases with increasing size, which matches the literature\cite{SLi1999,SMorrelo2007,SCdTeRaman,SJagtap2015}.
\begin{figure}[htbp]
\centering\includegraphics[width=13cm]{1h_3te.png}
\caption{Generated 3rd harmonic yield for CdTe with a size of 2.01\,nm and for film thickness of a) 10\,nm, b) 27\,nm, c) 45\,nm and d) 60\,nm.}
\label{S 1h_3te}
\end{figure}
\begin{figure}[htbp]
\centering\includegraphics[width=13cm]{2h_3te.png}
\caption{Generated 3rd harmonic yield for CdTe with a size of 2.08\,nm and for film thickness of a) 10\,nm, b) 27\,nm, c) 45\,nm and d) 60\,nm.}
\label{S 2h_3te}
\end{figure}


\begin{figure}[htbp]
\centering\includegraphics[width=13cm]{4h_3te.png}
\caption{Generated 3rd harmonic yield for CdTe with a size of 2.16\,nm and for film thickness of  a) 10\,nm, b) 27\,nm, c) 45\,nm and d) 60\,nm.}
\label{S 4h_3te}
\end{figure}


\begin{figure}[htbp]
\centering\includegraphics[width=13cm]{6h_3te.png}
\caption{Generated 3rd harmonic yield for CdTe with a size of 2.30\,nm and for film thickness of a) 10\,nm, b) 27\,nm, c) 45\,nm and d) 60\,nm. In addition the shift of the peaks according to the LO and TO modes are indicated.}
\label{S 6h_3te}
\end{figure}


\begin{figure}[htbp]
\centering\includegraphics[width=13cm]{24h_3te.png}
\caption{Generated 3rd harmonic yield for CdTe with a size of 2.95\,nm and for film thickness of a) 10\,nm, b) 27\,nm, c) 45\,nm and d) 60\,nm. The coupling to the LO modes of CdTe disappeared completely.}
\label{S 24h_3te}
\end{figure}

%\newpage


\subsection{Harmonic yield}\label{Harmonic Yield}

\begin{figure}
    \centering
    \includegraphics[width=13cm]{P_relevant.png}
    \caption{Spectral yield for the coated thicknesses with CdTe Quantum dots with a size of a) 1.94\,nm b) 2.30\,nm, c) 2.95\,nm and d) 4.04\,nm. For QDs with diameter 1.94\,nm the dependence on pump energy for a thickness of 45\,nm varies with $I^{3.5}$, and the other three thicknesses with $I^3$. The situation is similar for the QDs with sizes 2.01\,nm, 2.08\,nm and 2.16\,nm. The other yields depicted in b) to c) vary with $I^3$ for all coated thicknesses.}
    \label{Leistung}
\end{figure}

In this section we will analyze the dependence of the harmonic yield of the third harmonic on the incident pump intensity for different quantum dot sizes and film thicknesses.  This yield is depicted in Fig. \ref{Leistung} a) - d) for the sizes of a) 1.94\,nm b) 2.30\,nm, c) 2.95\,nm and d) 4.04\,nm, respectively. For this purpose the entire spectral integral is taken into account due to the presence of spectral broadening. In a), for the film thickness of 45\,nm the dependence on pump intensity results in $Y\propto I^{3.5}$, and for the other three thicknesses to about $Y\propto I^3$. The situation is similar for the QDs with sizes 2.01\,nm, 2.08\,nm and 2.16\,nm which are not shown here. The other yields depicted in  Fig. \ref{Leistung} b) to c) are proportional to the third power of the fundamental intensity $I^3$ for all coated thicknesses.

\begin{figure}[htbp]
\centering\includegraphics[width=0.8\linewidth]{3te gesamt.png}
\caption{Size dependent trend of the normalized third order susceptibility according to eq(\ref{Chi/Alpha plot}) \cite{SDrachev2004, SOnyenegecha2021, SOnyenegecha2022}.  The nonlinear optical response $\chi^{(3)}$ shows a $(\beta d^{-3}+\gamma_{1,2} d^{2})$-dependence modulated with the one- and three-photon absorption coefficient $\alpha(\omega)$ with respect to the dot diameter $d$ measured with the ABS method for film thickness of 10\,nm (blue) and of 45\,nm (red). The experimental values are represented by the the square root of the normalized measured intensity. The parameters fitted to the data are $\beta=0.79\pm 0.02$, $\gamma_1=6.72\pm 0.05$, $\gamma_2=2.81\pm 0.05$ and $c=1.25\pm 0.03$. The blue graph is shifted by 0.2 downwards for better visualization.}
\label{Yield Alle}
\end{figure}

Fig. \ref{Yield Alle} shows the trend of the third order susceptibility according to eq. (\ref{Chi/Alpha plot}) as a function of the size of the QDs for a film thickness of 45\,nm (red graph) and of 10\,nm (green graph).  The behaviour of the nonlinear optical response can be described by resonant and non-resonant contributions to the $\chi^{(3)}$ by free electrons of the conduction bands according to eq. (\ref{chi res non}),  which also matches the nonlinear optical response measured in nanosized metal particles before\cite{SUshida1994, SDrachev2004}. For a thickness of 45\,nm the the susceptibility slightly decreases with increasing QD size $d$ and increases afterwards. For a thickness of 10\,nm the decrease for the smaller dots is absent and the yield increases constantly with increasing size indicating a weaker influence of the resonant transition described by $\gamma_2\,d^{-3}$ for this particular thickness. Thus, the intraband mechanisms of electrons in the conduction band play a dominant role in the generation of the third harmonic in CdTe QDs. This clear size dependence of resonant and non-resonant contributions to the non-linear susceptibility is crucial to understand the previous measured spectra. The resonant contributions are dominant for smaller dots since $\chi_{res}\propto d^{-3}$, and the non-resonant contributions are more dominant for the larger QDs since $\chi_{non-res}\propto d^{2}$.

\newpage
\subsection{\textcolor{blue}{Power dependent yield of the resonant harmonic}}

\textcolor{blue}{In this subsection, we determine the resonant non-linear third-order susceptibility, $\chi^{(3)}_{eff}$, by fitting an $I^3$ dependence to the resonant harmonic gain obtained by eq. \ref{S final field}. Fig. \ref{fig:intensity-comparison-all}   illustrates the resonant harmonic gain for all QD sizes and film thicknesses, normalized to the maximum value obtained for the smallest QDs, as shown in panel (a). It is immediately evident that QDs with sizes larger than 3\,nm (Fig. \ref{fig:intensity-comparison-all}  c) and d)) exhibit no significant thickness-dependent gain in the resonant third harmonic. In contrast, this behavior is consistently observed for QDs $\leq$ 2.30\,nm. Therefore, a film thickness-dependent modulation is exclusively present in smaller QDs.} 


\begin{figure}
    \centering
    % Row 1: Subfigures (a) and (b)
    \begin{subfigure}[b]{0.48\linewidth}
        \centering
        \includegraphics[width=\linewidth]{3te_dicke.png}
        \caption{Intensity of 343\,nm of QDs with sizes $1.94-2.16\,$nm for all thicknesses as a function of pulse energy.}
        \label{fig:subfig1}
    \end{subfigure}
    \hfill
    \begin{subfigure}[b]{0.48\linewidth}
        \centering
        \includegraphics[width=\linewidth]{3te_dicke230.png}
        \caption{Intensity of 343\,nm for the QDs with size $2.3\,$nm for all thicknesses as a function of pulse energy.}                                   
        \label{fig:subfig2}
    \end{subfigure}
    % Row 2: Subfigures (c) and (d)
    \vskip\baselineskip
    \begin{subfigure}[b]{0.48\linewidth}
        \centering
        \includegraphics[width=\linewidth]{3te_dicke295.png}
        \caption{Intensity of 343\,nm for the QDs with size $2.95\,$nm for all thicknesses as a function of pulse energy.}
        \label{fig:subfig3}
    \end{subfigure}
    \hfill
    \begin{subfigure}[b]{0.48\linewidth}
        \centering
        \includegraphics[width=\linewidth]{3te_dicke404.png}
        \caption{Intensity of 343\,nm for the QDs with size $4.04\,$nm for all thicknesses as a function of pulse energy.}
        \label{fig:subfig4}
    \end{subfigure}
    \caption{Comparison of 343\,nm intensities for QDs of different sizes as a function of pulse energy. The dashed lines correspond to an $I^3$ dependent yield.} 
    \label{fig:intensity-comparison-all}
\end{figure}

\newpage
\section{Fluctuations in intensity - Determination of the uncertainty}
The deviations of the intensity of the harmonic yield (error bars in Fig. \ref{Leistung}) are gained by a time dependent measurement. The harmonic spectra were measured over 3 hours for a pulse energy of $E_{\mathrm{pulse}}=80\,\mathrm{\mu J}$ ($I=5\cdot10^{13}\,\frac{\mathrm{W}}{\mathrm{cm^2}}$) and the fluctuations of the intensity which are about 13\% are displayed in Fig. \ref{S figenter-Histogram}. 
\begin{figure}[ht]
    \centering
    \includegraphics[width=0.5\linewidth]{HistogrammFehler.png}
    \caption{Histogram for the yield fluctuations of the spectral integral for the third harmonic. The histogram displays fluctuation of about 13\%.}
    \label{S figenter-Histogram}
\end{figure}
\section{DFT band structure}
The band structure of bulk CdTe was calculated using the framework octopus \cite{Soctopus1, Soctopus2, Soctopus3, Soctopus4}. The ground state calculation was performed using the local density approximation (LDA) with the Hartwigsen-Goedecker-Hutter (hgh) pseudo-potential set as an approximation of the energy exchange correlation functional (XC) \cite{SHGH1998}. We employed a 6x6x6 Monkhorst-Pack grid with four shifts to get sufficient convergence. We calculated the Brillouin zone along the $\mathrm{\overline{\Gamma L}}$, $\mathrm{\overline{\Gamma X}}$, and $\mathrm{\overline{X\Gamma'}}$ using a sampling of 10-10-15 $k$-points.


\newpage

\begin{thebibliography}{1}
\providecommand{\enquote}[1]{``#1''}


 
%Raman Glas

\bibitem{SRaman_Glas2}
B. Champagnon, G. Panczer, C. Chemarin, B. Humbert-Labeaumaz,
"Raman study of quartz amorphization by shock pressure,"
\emph{J. Non-Cryst. Solids}, vol. 196, pp. 221-226, 1996.

\bibitem{SRaman_Glas1}
M. H. Manghnani, A. Hushur, T. Sekine, J. Wu, J.F. Stebbins, Q. Williams,
"Raman, Brillouin, and nuclear magnetic resonance spectroscopic studies on shocked borosilicate glass,"
\emph{J. Appl. Phys.}, vol. 109, p. 113509, 2009.


\bibitem{SLi1999}
X.-Q. Li , H. Nakayama,  and Y. Arakawa,
"Lifetime of Confined LO Phonons in Quantum Dots and Its Impact on Phonon Bottleneck Issue,"
\emph{Jpn. J. Appl. Phys.}, vol. 38, p. 473, 1999.

\bibitem{SMorrelo2007}
G. Morello, M. De Giorgi, S. Kudera, L. Manna, R. Cingolani, and M. Anni,
"Temperature and Size Dependence of Nonradiative Relaxation and Exciton-Phonon Coupling in Colloidal CdTe Quantum Dots,"
\emph{J. Phys. Chem C.}, vol. 111, pp. 5846--5849, 2007.


\bibitem{SCdTeBohr}
T. Rajh, O. I. Micic, and A. J. Nozik,
"Synthesis and characterization of surface-modified colloidal CdTe quantum dots,"
\emph{J. Phys. Chem.}, vol. 97, 46, pp. 11999–12003, 1993.

\bibitem{SEfros1982}
A. Efros, Al. L. Efros,
"Interband Light Absorption in Semiconductor Spheres,"
\emph{Sov. Phys. Semicond.}, vol. 16, pp. 772-775, 1982.

\bibitem{SCdTeRaman}
F. de Moure-Flores, J.G. Quiñones-Galván, A. Guillén-Cervantes et al.,
"CdTe thin films grown by pulsed laser deposition using powder as target: Effect of substrate temperature,"
\emph{J. Cryst. Growth}, vol. 386, pp. 27–31, 2014.


\bibitem{SDrachev2004}
V. P. Drachev, A. K. Buin, H. Nakotte, V. M. Shalaev,
"Size dependent $\chi^{3}$ for Conduction Electrons in Ag Nanoparticles,"
\emph{Nano Lett.}, vol. 4, pp. 1535-1539, 2014.

\bibitem{SHRF1986}
F. Hache, D. Ricard, C. Flytzanis,
"Optical nonlinearities of small metal particles surface mediated resonance and quantum size effects,"
\emph{J. Opt. Soc. Am. B}, vol. 3, pp. 1647-1655, 1986.

\bibitem{SRRF1985}
D. Ricard, P. Roussignol, and C. Flytzanis,
"Surface-mediated enhancement of optical phase conjugation in metal colloids,"
\emph{Opt. Lett.}, vol. 10, pp. 511-513, 1985.


%QD field enhancementfactor und dipole moment
\bibitem{SHens2009}
I. Moreels, K. Lambert, D. Smeets et al.,
"Size-Dependent Optical Properties of Colloidal PbS Quantum Dots,"
\emph{ACS Nano}, vol. 3, pp. 3023–3030, 2009.


\bibitem{SJackson1982}
D. J. Jackson and J. J. Wynne,
"Interference effects between different optical harmonics,"
\emph{Phys. Rev. Lett.} vol. 49, p. 8, 1982.

\bibitem{SJackson1983}
D. J. Jackson, J. J. Wynne, and P.H. Kes,
"Resonance-enhanced multiphoton ionization interference effects due to harmonic generation,"
\emph{Phys. Rev. A}, vol. 49, p. 8, 1983.


\bibitem{SOnyenegecha2021}
L. Máthé, C.P. Onyenegecha, A.-A. Farcas, L.-M. Pioras-Ţimbolmas, M. Solaimani, H. Hassanabadi,
"Linear and nonlinear optical properties in spherical quantum dots: Inversely quadratic Hellmann potential,"
\emph{Phys. Lett. A}, vol. 397, p. 127262, 2021.


\bibitem{SOnyenegecha2022}
C.P. Onyenegecha,
"Linear and nonlinear optical properties in spherical quantum dots: Modified Möbius squared potential,"
\emph{Heliyon}, vol. 8, p. e10387, 2022.


%Raman Glas

\bibitem{SRaman_Glas2}
B. Champagnon, G. Panczer, C. Chemarin, B. Humbert-Labeaumaz,
"Raman study of quartz amorphization by shock pressure,"
\emph{J. Non-Cryst. Solids}, vol. 196, pp. 221-226, 1996.

\bibitem{Raman_Glas1}
M. H. Manghnani, A. Hushur, T. Sekine, J. Wu, J. F. Stebbins, Q. Williams,
"Raman, Brillouin, and nuclear magnetic resonance spectroscopic studies on shocked borosilicate glass,"
\emph{J. Appl. Phys.}, vol. 109, p. 113509, 2009.


\bibitem{SUshida1994}
K. Ushida, S. Kaneko, S. Omi et al.,
"Optical nonlinearities of a high concentration of small metal particles dispered in glass: copper and silver particles,"
\emph{J. Opt. Soc. Am. B}, vol. 11, pp. 1236-1243, 1994.


\bibitem{SJagtap2015}
A. M. Jagtap, J. Khatei, K. S. R. K. Rao,
"Exciton phonon scattering and nonradiative relaxation of excited carriers hydrothermally synthesized CdTe quantum dots,"
\emph{Phys. Chem. Chem. Phys.}, vol. 17, pp. 27579-27587, 2015.

\bibitem{Soctopus1}
N. Tancogne-Dejean, M. J. T. Oliveira, X. Andrade et al., 
"Octopus, a computational framework for exploring light-driven phenomena and quantum dynamics in extended and finite systems,"
\emph{Chem. Phys.}, vol. 152, p. 124119, 2020.


\bibitem{Soctopus2}
X. Andrade, D. A. Strubbe, U. De Giovannini et al.,
"Real-space grids and the Octopus code as tools for the development of new simulation approaches for electronic systems,"
\emph{Phys. Chem. Chem. Phys.}, vol. 17, pp.31371-31396, 2015.

\bibitem{Soctopus3}
A. Castro, H. Appel, M. Oliveira et al.,
"\textit{octopus}: a tool for the application of time-dependent density functional theory,"
\emph{Phys. Stat. Sol.}, vol. 243, pp. 2465-2488, 2006.


\bibitem{Soctopus4}
M. A. L. Marques, A. Castro, G. F. Bertsch, and A. Rubio,
"octopus: a first-principles tool for excited electron-ion dynamics,"
\emph{Comput. Phys. Commun.}, vol. 151, pp. 60-78, 2003.

\bibitem{SHGH1998}
C. Hartwigsen, S. Goedecker, J. Hutter,
"Relativistic separable dual-space Gaussian pseudopotentials from H to Rn,"
\emph{Phys. Rev. B.}, vol. 58, p. 3641, 1998.
\end{thebibliography}

\end{document}
