# Supplementary material for: Quantum control in size selected semiconductor quantum dot thin films
Source: Nanophotonics. 2025 Jan 16;14(2):229–39. doi: 10.1515/nanoph-2024-0529 (PMC11806504; doi:10.1515/nanoph-2024-0529)
Supplement: Supplementary file 2 — Supplementary Material Details [file j_nanoph-2024-0529_suppl_002.zip › Supplemenatl Revised/dgruyter.ist]

%%
%% This is file `dgruyter.ist',
%% generated with the docstrip utility.
%%
%% The original source files were:
%%
%% dgruyter.dtx  (with options: `ist')
%% 
%% -----------------------------------------------------------------
%% Author:     le-tex publishing services
%% Maintainer: le-tex publishing services
%%
%% This file is part of the dgruyter package for preparing
%% books for Walter de Gruyter GmbH.
%%
%%       Copyright (C) 2015--2021 Walter de Gruyter GmbH
%%
%% -----------------------------------------------------------------
headings_flag 0
heading_prefix "{\\bfseries "
heading_suffix "}\\nopagebreak"
item_01 "\\nopagebreak\n \\subitem "
item_12 "\\nopagebreak\n \\subsubitem "
item_x1 "\\nopagebreak\n \\subitem "
item_x2 "\\nopagebreak\n \\subsubitem "
delim_0 "\\enskip "
delim_1 "\\enskip "
delim_2 "\\enskip "
%% 
%%
%% End of file `dgruyter.ist'.
