# Supplementary material for: Quantum control in size selected semiconductor quantum dot thin films
Source: Nanophotonics. 2025 Jan 16;14(2):229–39. doi: 10.1515/nanoph-2024-0529 (PMC11806504; doi:10.1515/nanoph-2024-0529)
Supplement: Supplementary file 2 — Supplementary Material Details [file j_nanoph-2024-0529_suppl_002.zip › Supplemenatl Revised/dgruyter.xdy]

;; -----------------------------------------------------------------
;; Author:     le-tex publishing services
;; Maintainer: le-tex publishing services
;;
;; This file is part of the dgruyter package for preparing
;; books for Walter de Gruyter GmbH.
;;
;;       Copyright (C) 2015--2021 Walter de Gruyter GmbH
;;
;; -----------------------------------------------------------------
;; $Id: .xdy,v 1.0 2012/12/05 11:23:17 dgruyter Exp $ -*- Lisp -*-
;; ------------------------------------------------------------
;;
;; Xindy-Style, for index processing according to the degruyter-style.
;;
(markup-locclass-list :open "\enskip " :sep ", ")
(markup-indexentry :open "~n \item --\enskip")
(define-location-class-order ("roman-page-numbers"
                              "Roman-page-numbers"
                              "arabic-page-numbers"
                              "alpha-page-numbers"
                              "Alpha-page-numbers"
                              "see"
                              "seealso"))
;;
