# Supplementary material for: Quantum control in size selected semiconductor quantum dot thin films
Source: Nanophotonics. 2025 Jan 16;14(2):229–39. doi: 10.1515/nanoph-2024-0529 (PMC11806504; doi:10.1515/nanoph-2024-0529)
Supplement: Supplementary file 2 — Supplementary Material Details [file j_nanoph-2024-0529_suppl_002.zip › Supplemenatl Revised/SupplementalMaterialLong.aux]

\relax 
\providecommand\babel@aux[2]{}
\@nameuse{bbl@beforestart}
\providecommand\hyper@newdestlabel[2]{}
\providecommand\HyField@AuxAddToFields[1]{}
\providecommand\HyField@AuxAddToCoFields[2]{}
\babel@aux{USenglish}{}
\@writefile{toc}{\contentsline {author}{Victor Kärcher, Tobias Reiker, Pedro F.G.M. da Costa, Andrea S.S. de Camargo, and~Helmut Zacharias}{1}{authors.5}}
\@writefile{toc}{\contentsline {schapter}{\textcolor {blue}{Quantum Control in Size Selected Semiconductor Quantum Dot Thin Films-Supplemental Material}}{1}{section*.1}\protected@file@percent }
\@writefile{lof}{\addvspace {13bp}}
\@writefile{lot}{\addvspace {13bp}}
\@writefile{toc}{\contentsline {section}{\numberline {1}Quantum interference}{1}{section.1}\protected@file@percent }
\newlabel{STheory}{{1}{1}{Quantum interference}{section.1}{}}
\newlabel{SA-Field}{{S14}{2}{Quantum interference}{equation.1.14}{}}
\newlabel{S:one photon}{{S20}{3}{Quantum interference}{equation.1.20}{}}
\newlabel{S chi 3}{{S21}{3}{Quantum interference}{equation.1.21}{}}
\newlabel{Sendformel}{{S24}{3}{Quantum interference}{equation.1.24}{}}
\newlabel{S eq resonant}{{S27}{4}{Quantum interference}{equation.1.27}{}}
\newlabel{SRE chi}{{S29}{4}{Quantum interference}{equation.1.29}{}}
\newlabel{SIm chi}{{S30}{4}{Quantum interference}{equation.1.30}{}}
\newlabel{S Maxwell start}{{S31}{4}{Quantum interference}{equation.1.31}{}}
\newlabel{S final field}{{S34}{4}{Quantum interference}{equation.1.34}{}}
\citation{SCdTeBohr}
\citation{SEfros1982}
\citation{SCdTeRaman}
\@writefile{toc}{\contentsline {section}{\numberline {2}CdTe quantum dot-size measurements}{5}{section.2}\protected@file@percent }
\newlabel{QC Formel}{{S35}{5}{CdTe quantum dot-size measurements}{equation.2.35}{}}
\@writefile{lof}{\contentsline {figure}{\numberline {Fig. S1}{\ignorespaces Fluorescence quantum yield for QDs ranging from the sizes 1.94-2.95\,nm. The Excitation wavelength is 405\,nm}}{5}{figure.caption.2}\protected@file@percent }
\providecommand*\caption@xref[2]{\@setref\relax\@undefined{#1}}
\newlabel{fig:QY}{{S1}{5}{Fluorescence quantum yield for QDs ranging from the sizes 1.94-2.95\,nm. The Excitation wavelength is 405\,nm}{figure.caption.2}{}}
\citation{SDrachev2004,SHRF1986}
\citation{SRRF1985,SDrachev2004}
\@writefile{lot}{\contentsline {table}{\numberline {Tab. S1}{\ignorespaces Phonon modes of bulk CdTe \cite  {SCdTeRaman}.}}{6}{table.caption.3}\protected@file@percent }
\newlabel{CdTe Raman}{{S1}{6}{Phonon modes of bulk CdTe \cite {SCdTeRaman}}{table.caption.3}{}}
\@writefile{lot}{\contentsline {table}{\numberline {Tab. S2}{\ignorespaces Characteristics of the CdTe quantum dots used in this work. The first column displays the reaction time, the second provides the band gap $E_g$ at the $\Gamma $ point (luminescence emission maximum). The third column shows the diameter derived with the absorption method (ABS) and the fourth shows the diameter measured with dynamic light scattering (DLS).}}{6}{table.caption.4}\protected@file@percent }
\newlabel{CdTe Tab}{{S2}{6}{Characteristics of the CdTe quantum dots used in this work. The first column displays the reaction time, the second provides the band gap $E_g$ at the $\Gamma $ point (luminescence emission maximum). The third column shows the diameter derived with the absorption method (ABS) and the fourth shows the diameter measured with dynamic light scattering (DLS)}{table.caption.4}{}}
\@writefile{toc}{\contentsline {subsection}{\numberline {2.1}\textcolor {blue}{Chemicals}}{6}{subsection.2.1}\protected@file@percent }
\@writefile{toc}{\contentsline {section}{\numberline {3}Nonlinear susceptibility of nanoparticles}{6}{section.3}\protected@file@percent }
\newlabel{Sec: chi nano}{{3}{6}{Nonlinear susceptibility of nanoparticles}{section.3}{}}
\newlabel{FEF}{{S36}{6}{Nonlinear susceptibility of nanoparticles}{equation.3.36}{}}
\newlabel{FEF Int Abh}{{S37}{6}{Nonlinear susceptibility of nanoparticles}{equation.3.37}{}}
\@writefile{lof}{\contentsline {figure}{\numberline {Fig. S2}{\ignorespaces Size dependent band gap difference of the QD band gap $E_{g,q}$ to the bulk band gap $E_{g,b}=1.6$\,eV at the $\mathrm  {\Gamma }$ point according to eq. (\ref {QC Formel}) for the ABS measurement (red) and for the DLS measurement (blue).}}{7}{figure.caption.5}\protected@file@percent }
\newlabel{fig:QC}{{S2}{7}{Size dependent band gap difference of the QD band gap $E_{g,q}$ to the bulk band gap $E_{g,b}=1.6$\,eV at the $\mathrm {\Gamma }$ point according to eq. (\ref {QC Formel}) for the ABS measurement (red) and for the DLS measurement (blue)}{figure.caption.5}{}}
\@writefile{lof}{\contentsline {figure}{\numberline {Fig. S3}{\ignorespaces a) Schematic representation of the $\mathrm  {A_1}$ and $\mathrm  {E_1}$ modes of the transverse optical phonons of CdTe. b) Absorption spectra for CdTe QDs of sizes 1.94\,nm to 2.95\,nm. Quantum confinement (QC) only occurs at the $\Gamma $ point but not at the $X$ and $L$ point (no blue shift in absorption with decreasing size).}}{7}{figure.caption.6}\protected@file@percent }
\newlabel{QD Phonon and absorptionl}{{S3}{7}{a) Schematic representation of the $\mathrm {A_1}$ and $\mathrm {E_1}$ modes of the transverse optical phonons of CdTe. b) Absorption spectra for CdTe QDs of sizes 1.94\,nm to 2.95\,nm. Quantum confinement (QC) only occurs at the $\Gamma $ point but not at the $X$ and $L$ point (no blue shift in absorption with decreasing size)}{figure.caption.6}{}}
\newlabel{fig:tem1}{{S4a}{7}{HRTEM image showing the details with a scale of 10\,nm}{figure.caption.7}{}}
\newlabel{sub@fig:tem1}{{a}{7}{HRTEM image showing the details with a scale of 10\,nm}{figure.caption.7}{}}
\newlabel{fig:tem2}{{S4b}{7}{HRTEM image showing the details with a scale of 5\,nm. The QDs have sizes around 3\,nm}{figure.caption.7}{}}
\newlabel{sub@fig:tem2}{{b}{7}{HRTEM image showing the details with a scale of 5\,nm. The QDs have sizes around 3\,nm}{figure.caption.7}{}}
\@writefile{lof}{\contentsline {figure}{\numberline {Fig. S4}{\ignorespaces HRTEM images of QDs with a size of $2.95\,\mathrm  {nm}$}}{7}{figure.caption.7}\protected@file@percent }
\newlabel{fig:hrtem-qds}{{S4}{7}{HRTEM images of QDs with a size of $2.95\,\mathrm {nm}$}{figure.caption.7}{}}
\citation{SHens2009}
\citation{SDrachev2004,SHRF1986}
\citation{SDrachev2004}
\citation{SDrachev2004}
\citation{SJackson1982,SJackson1983}
\citation{SOnyenegecha2021,SOnyenegecha2022}
\citation{SRaman_Glas1,SRaman_Glas2}
\newlabel{lin suscept}{{S38}{8}{Nonlinear susceptibility of nanoparticles}{equation.3.38}{}}
\newlabel{chi res non1}{{S40}{8}{Nonlinear susceptibility of nanoparticles}{equation.3.40}{}}
\newlabel{chi res non}{{S41}{8}{Nonlinear susceptibility of nanoparticles}{equation.3.41}{}}
\newlabel{Chi/Alpha plot}{{S45}{8}{Nonlinear susceptibility of nanoparticles}{equation.3.45}{}}
\citation{SRaman_Glas1,SRaman_Glas2}
\@writefile{lof}{\contentsline {figure}{\numberline {Fig. S5}{\ignorespaces Qualitative dependence of the field enhancement factor $f(\omega ,E_0)$ on the intensity of the driving field on a linear scale in a) and on a logarithmic scale in b) for better visualization. The field enhancement factor becomes small and size independent for high intensities.}}{9}{figure.caption.8}\protected@file@percent }
\newlabel{Sfig: FEF}{{S5}{9}{Qualitative dependence of the field enhancement factor $f(\omega ,E_0)$ on the intensity of the driving field on a linear scale in a) and on a logarithmic scale in b) for better visualization. The field enhancement factor becomes small and size independent for high intensities}{figure.caption.8}{}}
\@writefile{toc}{\contentsline {section}{\numberline {4}Borosilicate glass}{9}{section.4}\protected@file@percent }
\@writefile{lot}{\contentsline {table}{\numberline {Tab. S3}{\ignorespaces Table describing Raman Lines of borosilicate glass and the shift with respect to the third harmonic ($\lambda _3=343$\,nm ,$\nu _3=29154$\,cm$^{-1}$) and the fifth harmonic ($\lambda _5=206$\,nm,$\nu _5=48544$\,cm$^{-1}$) \cite  {SRaman_Glas1, SRaman_Glas2}}}{9}{table.caption.9}\protected@file@percent }
\newlabel{SRaman FS}{{S3}{9}{Table describing Raman Lines of borosilicate glass and the shift with respect to the third harmonic ($\lambda _3=343$\,nm ,$\nu _3=29154$\,cm$^{-1}$) and the fifth harmonic ($\lambda _5=206$\,nm,$\nu _5=48544$\,cm$^{-1}$) \cite {SRaman_Glas1, SRaman_Glas2}}{table.caption.9}{}}
\@writefile{toc}{\contentsline {section}{\numberline {5}Preparation and topography of the samples}{9}{section.5}\protected@file@percent }
\@writefile{lof}{\contentsline {figure}{\numberline {Fig. S6}{\ignorespaces AFM topography of the uncoated sample with a rms value of $\Delta h=1.94$\,nm}}{10}{figure.caption.10}\protected@file@percent }
\newlabel{SFS AFM}{{S6}{10}{AFM topography of the uncoated sample with a rms value of $\Delta h=1.94$\,nm}{figure.caption.10}{}}
\@writefile{toc}{\contentsline {section}{\numberline {6}\textcolor {blue}{Stimulated Raman Spectrum}}{10}{section.6}\protected@file@percent }
\@writefile{lof}{\contentsline {figure}{\numberline {Fig. S7}{\ignorespaces AFM topography of the coated samples with CdTe quantum dots for different particle densities of about 2.95\,nm diameter. In a) the thinnest coating is shown. The average grain size in transverse direction is $d_g=183\pm 33$\,nm and the average grain height is $h_g=8\pm 4$\,nm. b) shows the second coating with $d_g=414\pm 263$\,nm and $h_g=27\pm 17$\,nm, c) shows the third coating with $d_g=567\pm 823$\,nm and $h_g=44\pm 49$\,nm and d) provides the last coating with $d_g=859\pm 1167$\,nm and $h_g=63\pm 73$\,nm. These coating were used for the generation of the third harmonic. Note that they are not uniformly distributed but have rather a grain like structure. The thicknesses are estimated to be 10\,nm, 27\,nm, 45\,nm and 60\,nm for a) to d), respectively.}}{11}{figure.caption.11}\protected@file@percent }
\newlabel{S 24h afm}{{S7}{11}{AFM topography of the coated samples with CdTe quantum dots for different particle densities of about 2.95\,nm diameter. In a) the thinnest coating is shown. The average grain size in transverse direction is $d_g=183\pm 33$\,nm and the average grain height is $h_g=8\pm 4$\,nm. b) shows the second coating with $d_g=414\pm 263$\,nm and $h_g=27\pm 17$\,nm, c) shows the third coating with $d_g=567\pm 823$\,nm and $h_g=44\pm 49$\,nm and d) provides the last coating with $d_g=859\pm 1167$\,nm and $h_g=63\pm 73$\,nm. These coating were used for the generation of the third harmonic. Note that they are not uniformly distributed but have rather a grain like structure. The thicknesses are estimated to be 10\,nm, 27\,nm, 45\,nm and 60\,nm for a) to d), respectively}{figure.caption.11}{}}
\@writefile{lof}{\contentsline {figure}{\numberline {Fig. S8}{\ignorespaces \textcolor {blue}{The Raman spectrum of the fundamental beam reveals the characteristic modes of the host medium at approximately $450\,\mathrm  {cm^{-1}}$ and $607\,\mathrm  {cm^{-1}}$, along with the CdTe phonon modes ranging from $120\,\mathrm  {cm^{-1}}$ to $170\,\mathrm  {cm^{-1}}$. Notably, the Stokes shift is absent for the silicate glass, while both Stokes (S) and Anti-Stokes (AS) shifts are observed for the CdTe modes. The different colors represent variations in pump power. As parameter of the different spectral traces the pulse energy of the fundamental ranging from 30 - 80\,$\mathrm  {\mu J}$, or intensities from (1.6 - 4.5)\,$\cdot 10^{13}\,\mathrm  {W/cm^2}$ was chosen.}}}{11}{figure.caption.12}\protected@file@percent }
\newlabel{fig:raman-fund}{{S8}{11}{\textcolor {blue}{The Raman spectrum of the fundamental beam reveals the characteristic modes of the host medium at approximately $450\,\mathrm {cm^{-1}}$ and $607\,\mathrm {cm^{-1}}$, along with the CdTe phonon modes ranging from $120\,\mathrm {cm^{-1}}$ to $170\,\mathrm {cm^{-1}}$. Notably, the Stokes shift is absent for the silicate glass, while both Stokes (S) and Anti-Stokes (AS) shifts are observed for the CdTe modes. The different colors represent variations in pump power. As parameter of the different spectral traces the pulse energy of the fundamental ranging from 30 - 80\,$\mathrm {\mu J}$, or intensities from (1.6 - 4.5)\,$\cdot 10^{13}\,\mathrm {W/cm^2}$ was chosen.}}{figure.caption.12}{}}
\@writefile{lof}{\contentsline {figure}{\numberline {Fig. S9}{\ignorespaces \textcolor {blue}{Schematic description of the hyper-Raman process which generates the blue parts of the harmonic spectra, where $\omega _s$ is the Stokes shift.}}}{12}{figure.caption.13}\protected@file@percent }
\newlabel{fig:HR}{{S9}{12}{\textcolor {blue}{Schematic description of the hyper-Raman process which generates the blue parts of the harmonic spectra, where $\omega _s$ is the Stokes shift.}}{figure.caption.13}{}}
\@writefile{toc}{\contentsline {section}{\numberline {7}Experimental setup and parameters}{12}{section.7}\protected@file@percent }
\@writefile{lof}{\contentsline {figure}{\numberline {Fig. S10}{\ignorespaces Schematic drawing of the experimental set-up. The pulse energy of the laser is controlled by an ultra thin polarizing attenuator(AT). Afterwards the pulse propagates towards a $2f$ system in which the target is placed at the focal spot. The harmonics are separated by a CaF$_2$ prism pair and the fundamental propagates towards the beam dump (BD). The third and fifth harmonic are focused onto a spectrometer (SM). The laser emission spectrum shown below is centered at $\lambda =1030$\,nm.}}{12}{figure.caption.14}\protected@file@percent }
\newlabel{Aufbau_Tobi}{{S10}{12}{Schematic drawing of the experimental set-up. The pulse energy of the laser is controlled by an ultra thin polarizing attenuator(AT). Afterwards the pulse propagates towards a $2f$ system in which the target is placed at the focal spot. The harmonics are separated by a CaF$_2$ prism pair and the fundamental propagates towards the beam dump (BD). The third and fifth harmonic are focused onto a spectrometer (SM). The laser emission spectrum shown below is centered at $\lambda =1030$\,nm}{figure.caption.14}{}}
\citation{SRaman_Glas2}
\citation{SRaman_Glas2,SRaman_Glas1}
\@writefile{toc}{\contentsline {section}{\numberline {8}Experimental results}{13}{section.8}\protected@file@percent }
\@writefile{toc}{\contentsline {subsection}{\numberline {8.1}Harmonics in borosilicate glass target}{13}{subsection.8.1}\protected@file@percent }
\@writefile{lof}{\contentsline {figure}{\numberline {Fig. S11}{\ignorespaces a) and b) display the power dependent 3rd and 5th harmonic generated in a pure borosilicate glass target, respectively. The red line indicates the integer value for the third (343\,nm) and fifth (206\,nm) harmonic, respectively. c), d) display the harmonic spectra with CdTe quantum dots coated on the substrate. The highest harmonic yield is depicted for each dot size, which was obtained for a film thickness of 45\,nm.}}{13}{figure.caption.15}\protected@file@percent }
\newlabel{Vergleich alle Spektren}{{S11}{13}{a) and b) display the power dependent 3rd and 5th harmonic generated in a pure borosilicate glass target, respectively. The red line indicates the integer value for the third (343\,nm) and fifth (206\,nm) harmonic, respectively. c), d) display the harmonic spectra with CdTe quantum dots coated on the substrate. The highest harmonic yield is depicted for each dot size, which was obtained for a film thickness of 45\,nm}{figure.caption.15}{}}
\citation{SLi1999,SMorrelo2007,SCdTeRaman,SJagtap2015}
\@writefile{toc}{\contentsline {section}{\numberline {9}Spectra generated in other QDs not shown in the main text}{14}{section.9}\protected@file@percent }
\newlabel{SSpektren}{{9}{14}{Spectra generated in other QDs not shown in the main text}{section.9}{}}
\@writefile{lof}{\contentsline {figure}{\numberline {Fig. S12}{\ignorespaces Generated 3rd harmonic yield for CdTe with a size of 2.01\,nm and for film thickness of a) 10\,nm, b) 27\,nm, c) 45\,nm and d) 60\,nm.}}{14}{figure.caption.16}\protected@file@percent }
\newlabel{S 1h_3te}{{S12}{14}{Generated 3rd harmonic yield for CdTe with a size of 2.01\,nm and for film thickness of a) 10\,nm, b) 27\,nm, c) 45\,nm and d) 60\,nm}{figure.caption.16}{}}
\@writefile{lof}{\contentsline {figure}{\numberline {Fig. S13}{\ignorespaces Generated 3rd harmonic yield for CdTe with a size of 2.08\,nm and for film thickness of a) 10\,nm, b) 27\,nm, c) 45\,nm and d) 60\,nm.}}{15}{figure.caption.17}\protected@file@percent }
\newlabel{S 2h_3te}{{S13}{15}{Generated 3rd harmonic yield for CdTe with a size of 2.08\,nm and for film thickness of a) 10\,nm, b) 27\,nm, c) 45\,nm and d) 60\,nm}{figure.caption.17}{}}
\@writefile{lof}{\contentsline {figure}{\numberline {Fig. S14}{\ignorespaces Generated 3rd harmonic yield for CdTe with a size of 2.16\,nm and for film thickness of a) 10\,nm, b) 27\,nm, c) 45\,nm and d) 60\,nm.}}{15}{figure.caption.18}\protected@file@percent }
\newlabel{S 4h_3te}{{S14}{15}{Generated 3rd harmonic yield for CdTe with a size of 2.16\,nm and for film thickness of a) 10\,nm, b) 27\,nm, c) 45\,nm and d) 60\,nm}{figure.caption.18}{}}
\@writefile{lof}{\contentsline {figure}{\numberline {Fig. S15}{\ignorespaces Generated 3rd harmonic yield for CdTe with a size of 2.30\,nm and for film thickness of a) 10\,nm, b) 27\,nm, c) 45\,nm and d) 60\,nm. In addition the shift of the peaks according to the LO and TO modes are indicated.}}{16}{figure.caption.19}\protected@file@percent }
\newlabel{S 6h_3te}{{S15}{16}{Generated 3rd harmonic yield for CdTe with a size of 2.30\,nm and for film thickness of a) 10\,nm, b) 27\,nm, c) 45\,nm and d) 60\,nm. In addition the shift of the peaks according to the LO and TO modes are indicated}{figure.caption.19}{}}
\@writefile{lof}{\contentsline {figure}{\numberline {Fig. S16}{\ignorespaces Generated 3rd harmonic yield for CdTe with a size of 2.95\,nm and for film thickness of a) 10\,nm, b) 27\,nm, c) 45\,nm and d) 60\,nm. The coupling to the LO modes of CdTe disappeared completely.}}{16}{figure.caption.20}\protected@file@percent }
\newlabel{S 24h_3te}{{S16}{16}{Generated 3rd harmonic yield for CdTe with a size of 2.95\,nm and for film thickness of a) 10\,nm, b) 27\,nm, c) 45\,nm and d) 60\,nm. The coupling to the LO modes of CdTe disappeared completely}{figure.caption.20}{}}
\citation{SDrachev2004,SOnyenegecha2021,SOnyenegecha2022}
\citation{SUshida1994,SDrachev2004}
\@writefile{lof}{\contentsline {figure}{\numberline {Fig. S17}{\ignorespaces Spectral yield for the coated thicknesses with CdTe Quantum dots with a size of a) 1.94\,nm b) 2.30\,nm, c) 2.95\,nm and d) 4.04\,nm. For QDs with diameter 1.94\,nm the dependence on pump energy for a thickness of 45\,nm varies with $I^{3.5}$, and the other three thicknesses with $I^3$. The situation is similar for the QDs with sizes 2.01\,nm, 2.08\,nm and 2.16\,nm. The other yields depicted in b) to c) vary with $I^3$ for all coated thicknesses.}}{17}{figure.caption.21}\protected@file@percent }
\newlabel{Leistung}{{S17}{17}{Spectral yield for the coated thicknesses with CdTe Quantum dots with a size of a) 1.94\,nm b) 2.30\,nm, c) 2.95\,nm and d) 4.04\,nm. For QDs with diameter 1.94\,nm the dependence on pump energy for a thickness of 45\,nm varies with $I^{3.5}$, and the other three thicknesses with $I^3$. The situation is similar for the QDs with sizes 2.01\,nm, 2.08\,nm and 2.16\,nm. The other yields depicted in b) to c) vary with $I^3$ for all coated thicknesses}{figure.caption.21}{}}
\@writefile{toc}{\contentsline {subsection}{\numberline {9.1}Harmonic yield}{17}{subsection.9.1}\protected@file@percent }
\newlabel{Harmonic Yield}{{9.1}{17}{Harmonic yield}{subsection.9.1}{}}
\@writefile{lof}{\contentsline {figure}{\numberline {Fig. S18}{\ignorespaces Size dependent trend of the normalized third order susceptibility according to eq(\ref {Chi/Alpha plot}) \cite  {SDrachev2004, SOnyenegecha2021, SOnyenegecha2022}. The nonlinear optical response $\chi ^{(3)}$ shows a $(\beta d^{-3}+\gamma _{1,2} d^{2})$-dependence modulated with the one- and three-photon absorption coefficient $\alpha (\omega )$ with respect to the dot diameter $d$ measured with the ABS method for film thickness of 10\,nm (blue) and of 45\,nm (red). The experimental values are represented by the the square root of the normalized measured intensity. The parameters fitted to the data are $\beta =0.79\pm 0.02$, $\gamma _1=6.72\pm 0.05$, $\gamma _2=2.81\pm 0.05$ and $c=1.25\pm 0.03$. The blue graph is shifted by 0.2 downwards for better visualization.}}{18}{figure.caption.22}\protected@file@percent }
\newlabel{Yield Alle}{{S18}{18}{Size dependent trend of the normalized third order susceptibility according to eq(\ref {Chi/Alpha plot}) \cite {SDrachev2004, SOnyenegecha2021, SOnyenegecha2022}. The nonlinear optical response $\chi ^{(3)}$ shows a $(\beta d^{-3}+\gamma _{1,2} d^{2})$-dependence modulated with the one- and three-photon absorption coefficient $\alpha (\omega )$ with respect to the dot diameter $d$ measured with the ABS method for film thickness of 10\,nm (blue) and of 45\,nm (red). The experimental values are represented by the the square root of the normalized measured intensity. The parameters fitted to the data are $\beta =0.79\pm 0.02$, $\gamma _1=6.72\pm 0.05$, $\gamma _2=2.81\pm 0.05$ and $c=1.25\pm 0.03$. The blue graph is shifted by 0.2 downwards for better visualization}{figure.caption.22}{}}
\@writefile{toc}{\contentsline {subsection}{\numberline {9.2}\textcolor {blue}{Power dependent yield of the resonant harmonic}}{18}{subsection.9.2}\protected@file@percent }
\newlabel{fig:subfig1}{{S19a}{19}{Intensity of 343\,nm of QDs with sizes $1.94-2.16\,$nm for all thicknesses as a function of pulse energy}{figure.caption.23}{}}
\newlabel{sub@fig:subfig1}{{a}{19}{Intensity of 343\,nm of QDs with sizes $1.94-2.16\,$nm for all thicknesses as a function of pulse energy}{figure.caption.23}{}}
\newlabel{fig:subfig2}{{S19b}{19}{Intensity of 343\,nm for the QDs with size $2.3\,$nm for all thicknesses as a function of pulse energy}{figure.caption.23}{}}
\newlabel{sub@fig:subfig2}{{b}{19}{Intensity of 343\,nm for the QDs with size $2.3\,$nm for all thicknesses as a function of pulse energy}{figure.caption.23}{}}
\newlabel{fig:subfig3}{{S19c}{19}{Intensity of 343\,nm for the QDs with size $2.95\,$nm for all thicknesses as a function of pulse energy}{figure.caption.23}{}}
\newlabel{sub@fig:subfig3}{{c}{19}{Intensity of 343\,nm for the QDs with size $2.95\,$nm for all thicknesses as a function of pulse energy}{figure.caption.23}{}}
\newlabel{fig:subfig4}{{S19d}{19}{Intensity of 343\,nm for the QDs with size $4.04\,$nm for all thicknesses as a function of pulse energy}{figure.caption.23}{}}
\newlabel{sub@fig:subfig4}{{d}{19}{Intensity of 343\,nm for the QDs with size $4.04\,$nm for all thicknesses as a function of pulse energy}{figure.caption.23}{}}
\@writefile{lof}{\contentsline {figure}{\numberline {Fig. S19}{\ignorespaces Comparison of 343\,nm intensities for QDs of different sizes as a function of pulse energy. The dashed lines correspond to an $I^3$ dependent yield.}}{19}{figure.caption.23}\protected@file@percent }
\newlabel{fig:intensity-comparison-all}{{S19}{19}{Comparison of 343\,nm intensities for QDs of different sizes as a function of pulse energy. The dashed lines correspond to an $I^3$ dependent yield}{figure.caption.23}{}}
\citation{Soctopus1,Soctopus2,Soctopus3,Soctopus4}
\citation{SHGH1998}
\@writefile{toc}{\contentsline {section}{\numberline {10}Fluctuations in intensity - Determination of the uncertainty}{20}{section.10}\protected@file@percent }
\@writefile{lof}{\contentsline {figure}{\numberline {Fig. S20}{\ignorespaces Histogram for the yield fluctuations of the spectral integral for the third harmonic. The histogram displays fluctuation of about 13\%.}}{20}{figure.caption.24}\protected@file@percent }
\newlabel{S figenter-Histogram}{{S20}{20}{Histogram for the yield fluctuations of the spectral integral for the third harmonic. The histogram displays fluctuation of about 13\%}{figure.caption.24}{}}
\@writefile{toc}{\contentsline {section}{\numberline {11}DFT band structure}{20}{section.11}\protected@file@percent }
\bibcite{SRaman_Glas2}{{1}{}{{}}{{}}}
\bibcite{SRaman_Glas1}{{2}{}{{}}{{}}}
\bibcite{SLi1999}{{3}{}{{}}{{}}}
\bibcite{SMorrelo2007}{{4}{}{{}}{{}}}
\bibcite{SCdTeBohr}{{5}{}{{}}{{}}}
\bibcite{SEfros1982}{{6}{}{{}}{{}}}
\bibcite{SCdTeRaman}{{7}{}{{}}{{}}}
\bibcite{SDrachev2004}{{8}{}{{}}{{}}}
\bibcite{SHRF1986}{{9}{}{{}}{{}}}
\bibcite{SRRF1985}{{10}{}{{}}{{}}}
\bibcite{SHens2009}{{11}{}{{}}{{}}}
\bibcite{SJackson1982}{{12}{}{{}}{{}}}
\bibcite{SJackson1983}{{13}{}{{}}{{}}}
\bibcite{SOnyenegecha2021}{{14}{}{{}}{{}}}
\bibcite{SOnyenegecha2022}{{15}{}{{}}{{}}}
\bibcite{SRaman_Glas2}{{16}{}{{}}{{}}}
\bibcite{Raman_Glas1}{{17}{}{{}}{{}}}
\bibcite{SUshida1994}{{18}{}{{}}{{}}}
\bibcite{SJagtap2015}{{19}{}{{}}{{}}}
\bibcite{Soctopus1}{{20}{}{{}}{{}}}
\bibcite{Soctopus2}{{21}{}{{}}{{}}}
\bibcite{Soctopus3}{{22}{}{{}}{{}}}
\bibcite{Soctopus4}{{23}{}{{}}{{}}}
\bibcite{SHGH1998}{{24}{}{{}}{{}}}
\providecommand\NAT@force@numbers{}\NAT@force@numbers
\newlabel{LastPage}{{11}{21}{DFT band structure}{page.21}{}}
\gdef\lastpage@lastpage{21}
\gdef\lastpage@lastpageHy{21}
\gdef \@abspage@last{21}
